# Supplementary material for: TRiP: Tracking Rhythms in Plants, an automated leaf movement analysis program for circadian period estimation
Source: Plant Methods. 2015 May 3;11:33. doi: 10.1186/s13007-015-0075-5 (PMC4445800; doi:10.1186/s13007-015-0075-5)
Supplement: Additional file 2 — Table S1. Data file with the mean period values for each line in the Jea x Col-0 RIL population, the lines highlighted in grey were removed due to SEM values above 0.50. [file 13007_2015_75_MOESM2_ESM.xlsx]

## Sheet: Sheet1
Table S1. Jea x Col-0 RIL population period data
Line	Freq	Mean	STD	SEM
28RV007	11	24.1809	0.348496	0.105075
28RV362	7	23.56	0.281543	0.106413
28RV440	8	24.3825	0.304666	0.107716
28RV381	12	23.4958	0.38545	0.11127
28RV360	9	24.2511	0.343127	0.114376
28RV339	11	23.2327	0.394337	0.118897
28RV055	10	23.612	0.376439	0.119041
28RV059	9	24.26	0.359096	0.119699
28RV238	9	23.6411	0.372674	0.124225
28RV203	11	23.8018	0.41576	0.125356
28RV409	12	23.2575	0.435496	0.125717
28RV296	7	24.3729	0.336982	0.127367
28RV284	11	23.6345	0.441619	0.133153
28RV211	12	22.9917	0.468359	0.135204
28RV502	12	24.6883	0.484484	0.139858
28RV128	9	24.2967	0.420714	0.140238
28RV003	10	24.64	0.454997	0.143883
28RV512	10	23.6	0.46301	0.146416
28RV468	6	22.925	0.35993	0.146941
28RV323	10	23.769	0.467653	0.147885
28RV141	12	23.2442	0.519816	0.150058
28RV240	9	23.7344	0.466801	0.1556
28RV175	7	22.19	0.419484	0.15855
28RV117	9	24.4067	0.478435	0.159478
28RV417	9	23.3822	0.479708	0.159903
28RV250	11	23.9764	0.534234	0.161077
28RV367	10	23.062	0.522235	0.165145
28RV028	9	23.5711	0.5034	0.1678
28RV515	8	25.2312	0.476728	0.168549
28RV018	11	24.2	0.559661	0.168744
28RV431	8	22.575	0.484591	0.171329
28RV047	9	23.2911	0.518976	0.172992
28RV292	11	24.0427	0.574893	0.173337
28RV311	8	23.8412	0.494785	0.174933
28RV346	11	23.9391	0.583789	0.176019
28RV357	9	23.27	0.530189	0.17673
28RV111	12	23.6275	0.613042	0.17697
28RV185	9	23.7678	0.533638	0.177879
28RV483	8	23.1762	0.514252	0.181816
28RV074	6	23.1433	0.446303	0.182203
28RV012	5	22.984	0.411983	0.184244
28RV125	9	23.1778	0.557512	0.185837
28RV371	12	23.7408	0.648922	0.187328
28RV036	11	24.1573	0.631492	0.190402
28RV110	7	24.3429	0.509729	0.19266
28RV037	11	24.2164	0.640848	0.193223
28RV032	12	23.3958	0.684257	0.197528
28RV437	12	23.8067	0.685557	0.197903
28RV513	12	24.6625	0.685952	0.198017
28RV301	10	23.29	0.635767	0.201047
28RV192	11	24.7109	0.676187	0.203878
28RV051	9	24.42	0.611903	0.203968
28RV398	9	23.3867	0.612168	0.204056
28RV114	9	23.3767	0.612923	0.204308
28RV017	12	23.0433	0.71594	0.206674
28RV130	9	23.1022	0.62235	0.20745
28RV365	11	23.0818	0.689026	0.207749
28RV261	11	22.3236	0.689177	0.207795
28RV508	12	24.7492	0.731554	0.211182
28RV263	9	23.1856	0.637242	0.212414
28RV411	11	23.5191	0.704662	0.212464
28RV326	9	24.1678	0.638098	0.212699
28RV080	10	22.965	0.676235	0.213844
28RV041	12	23.3683	0.752618	0.217262
28RV010	8	24.58	0.615444	0.217592
28RV005	14	23.7179	0.830507	0.221962
28RV302	9	23.8467	0.666371	0.222124
28RV333	10	23.778	0.704774	0.222869
28RV369	18	23.4389	0.945938	0.22296
28RV407	9	23.6389	0.672076	0.224025
28RV053	6	23.9333	0.553016	0.225768
28RV266	8	24.5362	0.638814	0.225855
28RV389	12	23.6258	0.788617	0.227654
28RV057	12	23.8158	0.788813	0.227711
28RV138	12	23.9667	0.797215	0.230136
28RV509	12	22.9583	0.799964	0.23093
28RV178	12	24.04	0.816923	0.235825
28RV201	8	23.9025	0.670176	0.236943
28RV015	12	23.5033	0.825143	0.238198
28RV174	6	24.92	0.589474	0.240652
28RV430	10	23.679	0.768974	0.243171
28RV366	12	22.715	0.849208	0.245145
28RV210	9	24.6533	0.744379	0.248126
28RV011	10	24.185	0.811353	0.256573
28RV026	12	23.5542	0.893222	0.257851
28RV446	8	23.4237	0.74917	0.264872
28RV260	12	24.43	0.941005	0.271645
28RV213	9	24.1678	0.816345	0.272115
28RV224	8	24.3263	0.770379	0.27237
28RV457	5	24.552	0.612021	0.273704
28RV441	8	23.4125	0.774758	0.273918
28RV020	10	24.81	0.871805	0.275689
28RV489	9	22.5922	0.831982	0.277327
28RV077	10	22.801	0.878755	0.277887
28RV025	8	24.6713	0.787028	0.278256
28RV216	8	23.0825	0.793001	0.280368
28RV276	12	24.205	0.973994	0.281168
28RV455	10	23.701	0.895463	0.28317
28RV511	11	23.8845	0.953062	0.287359
28RV298	9	24.8367	0.865376	0.288459
28RV492	10	24.738	0.914923	0.289324
28RV470	11	23.8818	0.973209	0.293434
28RV035	12	22.9017	1.01938	0.294271
28RV476	9	24.5189	0.88995	0.29665
28RV100	9	23.4544	0.938284	0.312761
28RV190	7	24.2029	0.843934	0.318977
28RV096	9	25.2944	0.957681	0.319227
28RV300	10	23.148	1.02149	0.323023
28RV287	11	24.5773	1.07976	0.32556
28RV348	10	23.15	1.03366	0.326871
28RV270	8	23.8313	0.925055	0.327056
28RV092	9	24.0822	0.985023	0.328341
28RV419	12	23.7642	1.17011	0.337781
28RV452	9	24.8878	1.06035	0.35345
28RV449	12	24.18	1.23779	0.35732
28RV408	6	23.92	0.882293	0.360194
28RV504	12	24.1233	1.27039	0.366729
28RV401	12	24.2625	1.27907	0.369236
28RV370	12	24.4442	1.28598	0.371231
28RV259	7	24.49	1.00343	0.37926
28RV325	9	24.3456	1.14274	0.380913
28RV271	10	24.354	1.27661	0.4037
28RV474	12	25.3242	1.39928	0.403936
28RV304	6	24.32	0.990959	0.404557
28RV426	6	23.7633	1.02164	0.417082
28RV313	12	25.8108	1.44881	0.418237
28RV385	11	23.5018	1.40026	0.422195
28RV154	8	23.895	1.25725	0.444506
28RV465	11	23.86	1.49051	0.449406
28RV328	7	23.8543	1.21834	0.460491
28RV432	9	25.1422	1.38536	0.461786
28RV237	6	23.245	1.15872	0.473045
28RV394	8	24.0512	1.4507	0.512899
28RV498	12	23.8942	1.79206	0.517323
28RV461	6	24.225	1.28282	0.52371
28RV421	11	25.4482	1.76021	0.530723
28RV127	9	23.8522	1.64951	0.549835
28RV340	8	25.2275	1.56336	0.552733
28RV501	6	28.4217	1.36996	0.559282
28RV364	8	23.925	1.64441	0.581387
28RV193	10	23.7	1.85711	0.587271
28RV320	9	25.9833	1.81118	0.603727
28RV382	10	24.018	2.21628	0.70085
28RV242	6	24.0467	1.7786	0.726111
28RV034	9	23.5122	2.26968	0.756562
28RV233	7	23.9443	2.23159	0.843462
28RV200	8	24.2725	3.34292	1.1819
28RV112	5	24.524	2.67559	1.19656
28RV436	7	26.0029	3.18687	1.20452
28RV454	5	25.574	3.55418	1.58948
