# Supplementary material for: TRiP: Tracking Rhythms in Plants, an automated leaf movement analysis program for circadian period estimation
Source: Plant Methods. 2015 May 3;11:33. doi: 10.1186/s13007-015-0075-5 (PMC4445800; doi:10.1186/s13007-015-0075-5)
Supplement: Additional file 15 — TRiP. Compressed folder containing the TRiP code including a ReadMe file and sample image data. [file 13007_2015_75_MOESM15_ESM.zip]

Archive with 396 entries (392 files):
- TRiP/
- TRiP/.DS_Store
- TRiP/code/
- TRiP/code/.DS_Store
- TRiP/code/cropAll.m
- TRiP/code/errorFunc.m
- TRiP/code/estimateAll.m
- TRiP/code/estimateMotion.m
- TRiP/code/evaluateModel.m
- TRiP/code/modelFitAll.m
- TRiP/code/README.txt
- TRiP/code/space_time_deriv.m
- TRiP/code/testdata.txt
- TRiP/input/
- TRiP/input/.DS_Store
- TRiP/input/C010001.jpg
- TRiP/input/C010002.jpg
- TRiP/input/C010003.jpg
- TRiP/input/C010004.jpg
- TRiP/input/C010005.jpg
- TRiP/input/C010006.jpg
- TRiP/input/C010007.jpg
- TRiP/input/C010008.jpg
- TRiP/input/C010009.jpg
- TRiP/input/C010010.jpg
- TRiP/input/C010011.jpg
- TRiP/input/C010012.jpg
- TRiP/input/C010013.jpg
- TRiP/input/C010014.jpg
- TRiP/input/C010015.jpg
- TRiP/input/C010016.jpg
- TRiP/input/C010017.jpg
- TRiP/input/C010018.jpg
- TRiP/input/C010019.jpg
- TRiP/input/C010020.jpg
- TRiP/input/C010021.jpg
- TRiP/input/C010022.jpg
- TRiP/input/C010023.jpg
- TRiP/input/C010024.jpg
- TRiP/input/C010025.jpg
- TRiP/input/C010026.jpg
- TRiP/input/C010027.jpg
- TRiP/input/C010028.jpg
- TRiP/input/C010029.jpg
- TRiP/input/C010030.jpg
- TRiP/input/C010031.jpg
- TRiP/input/C010032.jpg
- TRiP/input/C010033.jpg
- TRiP/input/C010034.jpg
- TRiP/input/C010035.jpg
- TRiP/input/C010036.jpg
- TRiP/input/C010037.jpg
- TRiP/input/C010038.jpg
- TRiP/input/C010039.jpg
- TRiP/input/C010040.jpg
- TRiP/input/C010041.jpg
- TRiP/input/C010042.jpg
- TRiP/input/C010043.jpg
- TRiP/input/C010044.jpg
- TRiP/input/C010045.jpg
- TRiP/input/C010046.jpg
- TRiP/input/C010047.jpg
- TRiP/input/C010048.jpg
- TRiP/input/C010049.jpg
- TRiP/input/C010050.jpg
- TRiP/input/C010051.jpg
- TRiP/input/C010052.jpg
- TRiP/input/C010053.jpg
- TRiP/input/C010054.jpg
- TRiP/input/C010055.jpg
- TRiP/input/C010056.jpg
- TRiP/input/C010057.jpg
- TRiP/input/C010058.jpg
- TRiP/input/C010059.jpg
- TRiP/input/C010060.jpg
- TRiP/input/C010061.jpg
- TRiP/input/C010062.jpg
- TRiP/input/C010063.jpg
- TRiP/input/C010064.jpg
- TRiP/input/C010065.jpg
- TRiP/input/C010066.jpg
- TRiP/input/C010067.jpg
- TRiP/input/C010068.jpg
- TRiP/input/C010069.jpg
- TRiP/input/C010070.jpg
- TRiP/input/C010071.jpg
- TRiP/input/C010072.jpg
- TRiP/input/C010073.jpg
- TRiP/input/C010074.jpg
- TRiP/input/C010075.jpg
- TRiP/input/C010076.jpg
- TRiP/input/C010077.jpg
- TRiP/input/C010078.jpg
- TRiP/input/C010079.jpg
- TRiP/input/C010080.jpg
- TRiP/input/C010081.jpg
- TRiP/input/C010082.jpg
- TRiP/input/C010083.jpg
- TRiP/input/C010084.jpg
- TRiP/input/C010085.jpg
- TRiP/input/C010086.jpg
- TRiP/input/C010087.jpg
- TRiP/input/C010088.jpg
- TRiP/input/C010089.jpg
- TRiP/input/C010090.jpg
- TRiP/input/C010091.jpg
- TRiP/input/C010092.jpg
- TRiP/input/C010093.jpg
- TRiP/input/C010094.jpg
- TRiP/input/C010095.jpg
- TRiP/input/C010096.jpg
- TRiP/input/C010097.jpg
- TRiP/input/C010098.jpg
- TRiP/input/C010099.jpg
- TRiP/input/C010100.jpg
- TRiP/input/C010101.jpg
- TRiP/input/C010102.jpg
- TRiP/input/C010103.jpg
- TRiP/input/C010104.jpg
- TRiP/input/C010105.jpg
- TRiP/input/C010106.jpg
- TRiP/input/C010107.jpg
- TRiP/input/C010108.jpg
- TRiP/input/C010109.jpg
- TRiP/input/C010110.jpg
- TRiP/input/C010111.jpg
- TRiP/input/C010112.jpg
- TRiP/input/C010113.jpg
- TRiP/input/C010114.jpg
- TRiP/input/C010115.jpg
- TRiP/input/C010116.jpg
- TRiP/input/C010117.jpg
- TRiP/input/C010118.jpg
- TRiP/input/C010119.jpg
- TRiP/input/C010120.jpg
- TRiP/input/C010121.jpg
- TRiP/input/C010122.jpg
- TRiP/input/C010123.jpg
- TRiP/input/C010124.jpg
- TRiP/input/C010125.jpg
- TRiP/input/C010126.jpg
- TRiP/input/C010127.jpg
- TRiP/input/C010128.jpg
- TRiP/input/C010129.jpg
- TRiP/input/C010130.jpg
- TRiP/input/C010131.jpg
- TRiP/input/C010132.jpg
- TRiP/input/C010133.jpg
- TRiP/input/C010134.jpg
- TRiP/input/C010135.jpg
- TRiP/input/C010136.jpg
- TRiP/input/C010137.jpg
- TRiP/input/C010138.jpg
- TRiP/input/C010139.jpg
- TRiP/input/C010140.jpg
- TRiP/input/C010141.jpg
- TRiP/input/C010142.jpg
- TRiP/input/C010143.jpg
- TRiP/input/C010144.jpg
- TRiP/input/C010145.jpg
- TRiP/input/C010146.jpg
- TRiP/input/C010147.jpg
- TRiP/input/C010148.jpg
- TRiP/input/C010149.jpg
- TRiP/input/C010150.jpg
- TRiP/input/C010151.jpg
- TRiP/input/C010152.jpg
- TRiP/input/C010153.jpg
- TRiP/input/C010154.jpg
- TRiP/input/C010155.jpg
- TRiP/input/C010156.jpg
- TRiP/input/C010157.jpg
- TRiP/input/C010158.jpg
- TRiP/input/C010159.jpg
- TRiP/input/C010160.jpg
- TRiP/input/C010161.jpg
- TRiP/input/C010162.jpg
- TRiP/input/C010163.jpg
- TRiP/input/C010164.jpg
- TRiP/input/C010165.jpg
- TRiP/input/C010166.jpg
- TRiP/input/C010167.jpg
- TRiP/input/C010168.jpg
- TRiP/input/C010169.jpg
- TRiP/input/C010170.jpg
- TRiP/input/C010171.jpg
- TRiP/input/C010172.jpg
- TRiP/input/C010173.jpg
- TRiP/input/C010174.jpg
- TRiP/input/C010175.jpg
- TRiP/input/C010176.jpg
- TRiP/input/C010177.jpg
- TRiP/input/C010178.jpg
- TRiP/input/C010179.jpg
- TRiP/input/C010180.jpg
- TRiP/input/C010181.jpg
- TRiP/input/C010182.jpg
- TRiP/input/C010183.jpg
- TRiP/input/C010184.jpg
- TRiP/input/C010185.jpg
- TRiP/input/C010186.jpg
- TRiP/input/C010187.jpg
- TRiP/input/C010188.jpg
- TRiP/input/C010189.jpg
- TRiP/input/C010190.jpg
- TRiP/input/C010191.jpg
- TRiP/input/C010192.jpg
- TRiP/input/C010193.jpg
- TRiP/input/C010194.jpg
- TRiP/input/C010195.jpg
- TRiP/input/C010196.jpg
- TRiP/input/C010197.jpg
- TRiP/input/C010198.jpg
- TRiP/input/C010199.jpg
- TRiP/input/C010200.jpg
- TRiP/input/C010201.jpg
- TRiP/input/C010202.jpg
- TRiP/input/C010203.jpg
- TRiP/input/C010204.jpg
- TRiP/input/C010205.jpg
- TRiP/input/C010206.jpg
- TRiP/input/C010207.jpg
- TRiP/input/C010208.jpg
- TRiP/input/C010209.jpg
- TRiP/input/C010210.jpg
- TRiP/input/C010211.jpg
- TRiP/input/C010212.jpg
- TRiP/input/C010213.jpg
- TRiP/input/C010214.jpg
- TRiP/input/C010215.jpg
- TRiP/input/C010216.jpg
- TRiP/input/C010217.jpg
- TRiP/input/C010218.jpg
- TRiP/input/C010219.jpg
- TRiP/input/C010220.jpg
- TRiP/input/C010221.jpg
- TRiP/input/C010222.jpg
- TRiP/input/C010223.jpg
- TRiP/input/C010224.jpg
- TRiP/input/C010225.jpg
- TRiP/input/C010226.jpg
- TRiP/input/C010227.jpg
- TRiP/input/C010228.jpg
- TRiP/input/C010229.jpg
- TRiP/input/C010230.jpg
- TRiP/input/C010231.jpg
- TRiP/input/C010232.jpg
- TRiP/input/C010233.jpg
- TRiP/input/C010234.jpg
- TRiP/input/C010235.jpg
- TRiP/input/C010236.jpg
- TRiP/input/C010237.jpg
- TRiP/input/C010238.jpg
- TRiP/input/C010239.jpg
- TRiP/input/C010240.jpg
- TRiP/input/C010241.jpg
- TRiP/input/C010242.jpg
- TRiP/input/C010243.jpg
- TRiP/input/C010244.jpg
- TRiP/input/C010245.jpg
- TRiP/input/C010246.jpg
- TRiP/input/C010247.jpg
- TRiP/input/C010248.jpg
- TRiP/input/C010249.jpg
- TRiP/input/C010250.jpg
- TRiP/input/C010251.jpg
- TRiP/input/C010252.jpg
- TRiP/input/C010253.jpg
- TRiP/input/C010254.jpg
- TRiP/input/C010255.jpg
- TRiP/input/C010256.jpg
- TRiP/input/C010257.jpg
- TRiP/input/C010258.jpg
- TRiP/input/C010259.jpg
- TRiP/input/C010260.jpg
- TRiP/input/C010261.jpg
- TRiP/input/C010262.jpg
- TRiP/input/C010263.jpg
- TRiP/input/C010264.jpg
- TRiP/input/C010265.jpg
- TRiP/input/C010266.jpg
- TRiP/input/C010267.jpg
- TRiP/input/C010268.jpg
- TRiP/input/C010269.jpg
- TRiP/input/C010270.jpg
- TRiP/input/C010271.jpg
- TRiP/input/C010272.jpg
- TRiP/input/C010273.jpg
- TRiP/input/C010274.jpg
- TRiP/input/C010275.jpg
- TRiP/input/C010276.jpg
- TRiP/input/C010277.jpg
- TRiP/input/C010278.jpg
- TRiP/input/C010279.jpg
- TRiP/input/C010280.jpg
- TRiP/input/C010281.jpg
- TRiP/input/C010282.jpg
- TRiP/input/C010283.jpg
- TRiP/input/C010284.jpg
- TRiP/input/C010285.jpg
[truncated: 96 more entries]
