# Supplementary material for: TRiP: Tracking Rhythms in Plants, an automated leaf movement analysis program for circadian period estimation
Source: Plant Methods. 2015 May 3;11:33. doi: 10.1186/s13007-015-0075-5 (PMC4445800; doi:10.1186/s13007-015-0075-5)
Supplement: Additional file 15 — TRiP. Compressed folder containing the TRiP code including a ReadMe file and sample image data. [file 13007_2015_75_MOESM15_ESM.zip › TRiP/code/errorFunc.m]

% compute the RMS error between the current model and the data. This is
% used by the non-linear optimization in modelFit.m
%

function[err] = errorFunc( model, dat )
N   = length(dat);
f   = evaluateModel( model, N );
err = sum( (f - dat).^2 );
