# Supplementary material for: TRiP: Tracking Rhythms in Plants, an automated leaf movement analysis program for circadian period estimation
Source: Plant Methods. 2015 May 3;11:33. doi: 10.1186/s13007-015-0075-5 (PMC4445800; doi:10.1186/s13007-015-0075-5)
Supplement: Additional file 15 — TRiP. Compressed folder containing the TRiP code including a ReadMe file and sample image data. [file 13007_2015_75_MOESM15_ESM.zip › TRiP/code/evaluateModel.m]

% This function generates a sinusoid of length N for a specified frequency, 
% phase, and amplitude.
%
function[f] = evaluateModel( model, N )

freq  = model(1);
phase = model(2);
amp   = model(3);

t = [0:N-1]; 
f = amp .* cos( freq*2*pi/N*t + phase );
