# Supplementary material for: TRiP: Tracking Rhythms in Plants, an automated leaf movement analysis program for circadian period estimation
Source: Plant Methods. 2015 May 3;11:33. doi: 10.1186/s13007-015-0075-5 (PMC4445800; doi:10.1186/s13007-015-0075-5)
Supplement: Additional file 15 — TRiP. Compressed folder containing the TRiP code including a ReadMe file and sample image data. [file 13007_2015_75_MOESM15_ESM.zip › TRiP/code/testdata.txt]

plant1 1 101 49 149
plant2 112 212 30 130
plant3 230 330 9 109
plant4 4 104 199 299
plant5 112 202 203 303
plant6 222 322 158 258
plant7 6 106 348 448
plant8 114 214 333 433
plant9 227 327 312 412
