# Supplementary material for: TRiP: Tracking Rhythms in Plants, an automated leaf movement analysis program for circadian period estimation
Source: Plant Methods. 2015 May 3;11:33. doi: 10.1186/s13007-015-0075-5 (PMC4445800; doi:10.1186/s13007-015-0075-5)
Supplement: Additional file 19 — Col-0 Side View Images for 3-D Model. Images of Col-0 captured every 10 min for 5 days from the side view for the 3-D CG model. Table S2 lists the images used as key frames in the model. [file 13007_2015_75_MOESM19_ESM.zip]

Archive with 691 entries (690 files):
- side_view/
- side_view/side3_0001.jpg
- side_view/side3_0002.jpg
- side_view/side3_0003.jpg
- side_view/side3_0004.jpg
- side_view/side3_0005.jpg
- side_view/side3_0006.jpg
- side_view/side3_0007.jpg
- side_view/side3_0008.jpg
- side_view/side3_0009.jpg
- side_view/side3_0010.jpg
- side_view/side3_0011.jpg
- side_view/side3_0012.jpg
- side_view/side3_0013.jpg
- side_view/side3_0014.jpg
- side_view/side3_0015.jpg
- side_view/side3_0016.jpg
- side_view/side3_0017.jpg
- side_view/side3_0018.jpg
- side_view/side3_0019.jpg
- side_view/side3_0020.jpg
- side_view/side3_0021.jpg
- side_view/side3_0022.jpg
- side_view/side3_0023.jpg
- side_view/side3_0024.jpg
- side_view/side3_0025.jpg
- side_view/side3_0026.jpg
- side_view/side3_0027.jpg
- side_view/side3_0028.jpg
- side_view/side3_0029.jpg
- side_view/side3_0030.jpg
- side_view/side3_0031.jpg
- side_view/side3_0032.jpg
- side_view/side3_0033.jpg
- side_view/side3_0034.jpg
- side_view/side3_0035.jpg
- side_view/side3_0036.jpg
- side_view/side3_0037.jpg
- side_view/side3_0038.jpg
- side_view/side3_0039.jpg
- side_view/side3_0040.jpg
- side_view/side3_0041.jpg
- side_view/side3_0042.jpg
- side_view/side3_0043.jpg
- side_view/side3_0044.jpg
- side_view/side3_0045.jpg
- side_view/side3_0046.jpg
- side_view/side3_0047.jpg
- side_view/side3_0048.jpg
- side_view/side3_0049.jpg
- side_view/side3_0050.jpg
- side_view/side3_0051.jpg
- side_view/side3_0052.jpg
- side_view/side3_0053.jpg
- side_view/side3_0054.jpg
- side_view/side3_0055.jpg
- side_view/side3_0056.jpg
- side_view/side3_0057.jpg
- side_view/side3_0058.jpg
- side_view/side3_0059.jpg
- side_view/side3_0060.jpg
- side_view/side3_0061.jpg
- side_view/side3_0062.jpg
- side_view/side3_0063.jpg
- side_view/side3_0064.jpg
- side_view/side3_0065.jpg
- side_view/side3_0066.jpg
- side_view/side3_0067.jpg
- side_view/side3_0068.jpg
- side_view/side3_0069.jpg
- side_view/side3_0070.jpg
- side_view/side3_0071.jpg
- side_view/side3_0072.jpg
- side_view/side3_0073.jpg
- side_view/side3_0074.jpg
- side_view/side3_0075.jpg
- side_view/side3_0076.jpg
- side_view/side3_0077.jpg
- side_view/side3_0078.jpg
- side_view/side3_0079.jpg
- side_view/side3_0080.jpg
- side_view/side3_0081.jpg
- side_view/side3_0082.jpg
- side_view/side3_0083.jpg
- side_view/side3_0084.jpg
- side_view/side3_0085.jpg
- side_view/side3_0086.jpg
- side_view/side3_0087.jpg
- side_view/side3_0088.jpg
- side_view/side3_0089.jpg
- side_view/side3_0090.jpg
- side_view/side3_0091.jpg
- side_view/side3_0092.jpg
- side_view/side3_0093.jpg
- side_view/side3_0094.jpg
- side_view/side3_0095.jpg
- side_view/side3_0096.jpg
- side_view/side3_0097.jpg
- side_view/side3_0098.jpg
- side_view/side3_0099.jpg
- side_view/side3_0100.jpg
- side_view/side3_0101.jpg
- side_view/side3_0102.jpg
- side_view/side3_0103.jpg
- side_view/side3_0104.jpg
- side_view/side3_0105.jpg
- side_view/side3_0106.jpg
- side_view/side3_0107.jpg
- side_view/side3_0108.jpg
- side_view/side3_0109.jpg
- side_view/side3_0110.jpg
- side_view/side3_0111.jpg
- side_view/side3_0112.jpg
- side_view/side3_0113.jpg
- side_view/side3_0114.jpg
- side_view/side3_0115.jpg
- side_view/side3_0116.jpg
- side_view/side3_0117.jpg
- side_view/side3_0118.jpg
- side_view/side3_0119.jpg
- side_view/side3_0120.jpg
- side_view/side3_0121.jpg
- side_view/side3_0122.jpg
- side_view/side3_0123.jpg
- side_view/side3_0124.jpg
- side_view/side3_0125.jpg
- side_view/side3_0126.jpg
- side_view/side3_0127.jpg
- side_view/side3_0128.jpg
- side_view/side3_0129.jpg
- side_view/side3_0130.jpg
- side_view/side3_0131.jpg
- side_view/side3_0132.jpg
- side_view/side3_0133.jpg
- side_view/side3_0134.jpg
- side_view/side3_0135.jpg
- side_view/side3_0136.jpg
- side_view/side3_0137.jpg
- side_view/side3_0138.jpg
- side_view/side3_0139.jpg
- side_view/side3_0140.jpg
- side_view/side3_0141.jpg
- side_view/side3_0142.jpg
- side_view/side3_0143.jpg
- side_view/side3_0144.jpg
- side_view/side3_0145.jpg
- side_view/side3_0146.jpg
- side_view/side3_0147.jpg
- side_view/side3_0148.jpg
- side_view/side3_0149.jpg
- side_view/side3_0150.jpg
- side_view/side3_0151.jpg
- side_view/side3_0152.jpg
- side_view/side3_0153.jpg
- side_view/side3_0154.jpg
- side_view/side3_0155.jpg
- side_view/side3_0156.jpg
- side_view/side3_0157.jpg
- side_view/side3_0158.jpg
- side_view/side3_0159.jpg
- side_view/side3_0160.jpg
- side_view/side3_0161.jpg
- side_view/side3_0162.jpg
- side_view/side3_0163.jpg
- side_view/side3_0164.jpg
- side_view/side3_0165.jpg
- side_view/side3_0166.jpg
- side_view/side3_0167.jpg
- side_view/side3_0168.jpg
- side_view/side3_0169.jpg
- side_view/side3_0170.jpg
- side_view/side3_0171.jpg
- side_view/side3_0172.jpg
- side_view/side3_0173.jpg
- side_view/side3_0174.jpg
- side_view/side3_0175.jpg
- side_view/side3_0176.jpg
- side_view/side3_0177.jpg
- side_view/side3_0178.jpg
- side_view/side3_0179.jpg
- side_view/side3_0180.jpg
- side_view/side3_0181.jpg
- side_view/side3_0182.jpg
- side_view/side3_0183.jpg
- side_view/side3_0184.jpg
- side_view/side3_0185.jpg
- side_view/side3_0186.jpg
- side_view/side3_0187.jpg
- side_view/side3_0188.jpg
- side_view/side3_0189.jpg
- side_view/side3_0190.jpg
- side_view/side3_0191.jpg
- side_view/side3_0192.jpg
- side_view/side3_0193.jpg
- side_view/side3_0194.jpg
- side_view/side3_0195.jpg
- side_view/side3_0196.jpg
- side_view/side3_0197.jpg
- side_view/side3_0198.jpg
- side_view/side3_0199.jpg
- side_view/side3_0200.jpg
- side_view/side3_0201.jpg
- side_view/side3_0202.jpg
- side_view/side3_0203.jpg
- side_view/side3_0204.jpg
- side_view/side3_0205.jpg
- side_view/side3_0206.jpg
- side_view/side3_0207.jpg
- side_view/side3_0208.jpg
- side_view/side3_0209.jpg
- side_view/side3_0210.jpg
- side_view/side3_0211.jpg
- side_view/side3_0212.jpg
- side_view/side3_0213.jpg
- side_view/side3_0214.jpg
- side_view/side3_0215.jpg
- side_view/side3_0216.jpg
- side_view/side3_0217.jpg
- side_view/side3_0218.jpg
- side_view/side3_0219.jpg
- side_view/side3_0220.jpg
- side_view/side3_0221.jpg
- side_view/side3_0222.jpg
- side_view/side3_0223.jpg
- side_view/side3_0224.jpg
- side_view/side3_0225.jpg
- side_view/side3_0226.jpg
- side_view/side3_0227.jpg
- side_view/side3_0228.jpg
- side_view/side3_0229.jpg
- side_view/side3_0230.jpg
- side_view/side3_0231.jpg
- side_view/side3_0232.jpg
- side_view/side3_0233.jpg
- side_view/side3_0234.jpg
- side_view/side3_0235.jpg
- side_view/side3_0236.jpg
- side_view/side3_0237.jpg
- side_view/side3_0238.jpg
- side_view/side3_0239.jpg
- side_view/side3_0240.jpg
- side_view/side3_0241.jpg
- side_view/side3_0242.jpg
- side_view/side3_0243.jpg
- side_view/side3_0244.jpg
- side_view/side3_0245.jpg
- side_view/side3_0246.jpg
- side_view/side3_0247.jpg
- side_view/side3_0248.jpg
- side_view/side3_0249.jpg
- side_view/side3_0250.jpg
- side_view/side3_0251.jpg
- side_view/side3_0252.jpg
- side_view/side3_0253.jpg
- side_view/side3_0254.jpg
- side_view/side3_0255.jpg
- side_view/side3_0256.jpg
- side_view/side3_0257.jpg
- side_view/side3_0258.jpg
- side_view/side3_0259.jpg
- side_view/side3_0260.jpg
- side_view/side3_0261.jpg
- side_view/side3_0262.jpg
- side_view/side3_0263.jpg
- side_view/side3_0264.jpg
- side_view/side3_0265.jpg
- side_view/side3_0266.jpg
- side_view/side3_0267.jpg
- side_view/side3_0268.jpg
- side_view/side3_0269.jpg
- side_view/side3_0270.jpg
- side_view/side3_0271.jpg
- side_view/side3_0272.jpg
- side_view/side3_0273.jpg
- side_view/side3_0274.jpg
- side_view/side3_0275.jpg
- side_view/side3_0276.jpg
- side_view/side3_0277.jpg
- side_view/side3_0278.jpg
- side_view/side3_0279.jpg
- side_view/side3_0280.jpg
- side_view/side3_0281.jpg
- side_view/side3_0282.jpg
- side_view/side3_0283.jpg
- side_view/side3_0284.jpg
- side_view/side3_0285.jpg
- side_view/side3_0286.jpg
- side_view/side3_0287.jpg
- side_view/side3_0288.jpg
- side_view/side3_0289.jpg
- side_view/side3_0290.jpg
- side_view/side3_0291.jpg
- side_view/side3_0292.jpg
- side_view/side3_0293.jpg
- side_view/side3_0294.jpg
- side_view/side3_0295.jpg
- side_view/side3_0296.jpg
- side_view/side3_0297.jpg
- side_view/side3_0298.jpg
- side_view/side3_0299.jpg
[truncated: 391 more entries]
