# Supplementary material for: TRiP: Tracking Rhythms in Plants, an automated leaf movement analysis program for circadian period estimation
Source: Plant Methods. 2015 May 3;11:33. doi: 10.1186/s13007-015-0075-5 (PMC4445800; doi:10.1186/s13007-015-0075-5)
Supplement: Additional file 20 — Col-0 Front View Images for 3-D Model. Images of Col-0 captured every 10 min for 5 days from the front view for the 3-D CG model. Table S2 lists the images used as key frames in the model. [file 13007_2015_75_MOESM20_ESM.zip]

Archive with 670 entries (669 files):
- front_view/
- front_view/side12_0001.jpg
- front_view/side12_0002.jpg
- front_view/side12_0003.jpg
- front_view/side12_0004.jpg
- front_view/side12_0005.jpg
- front_view/side12_0006.jpg
- front_view/side12_0007.jpg
- front_view/side12_0008.jpg
- front_view/side12_0009.jpg
- front_view/side12_0010.jpg
- front_view/side12_0011.jpg
- front_view/side12_0012.jpg
- front_view/side12_0013.jpg
- front_view/side12_0014.jpg
- front_view/side12_0015.jpg
- front_view/side12_0016.jpg
- front_view/side12_0017.jpg
- front_view/side12_0018.jpg
- front_view/side12_0019.jpg
- front_view/side12_0020.jpg
- front_view/side12_0021.jpg
- front_view/side12_0022.jpg
- front_view/side12_0023.jpg
- front_view/side12_0024.jpg
- front_view/side12_0025.jpg
- front_view/side12_0026.jpg
- front_view/side12_0027.jpg
- front_view/side12_0028.jpg
- front_view/side12_0029.jpg
- front_view/side12_0030.jpg
- front_view/side12_0031.jpg
- front_view/side12_0032.jpg
- front_view/side12_0033.jpg
- front_view/side12_0034.jpg
- front_view/side12_0035.jpg
- front_view/side12_0036.jpg
- front_view/side12_0037.jpg
- front_view/side12_0038.jpg
- front_view/side12_0039.jpg
- front_view/side12_0040.jpg
- front_view/side12_0041.jpg
- front_view/side12_0042.jpg
- front_view/side12_0043.jpg
- front_view/side12_0044.jpg
- front_view/side12_0045.jpg
- front_view/side12_0046.jpg
- front_view/side12_0047.jpg
- front_view/side12_0048.jpg
- front_view/side12_0049.jpg
- front_view/side12_0050.jpg
- front_view/side12_0051.jpg
- front_view/side12_0052.jpg
- front_view/side12_0053.jpg
- front_view/side12_0054.jpg
- front_view/side12_0055.jpg
- front_view/side12_0056.jpg
- front_view/side12_0057.jpg
- front_view/side12_0058.jpg
- front_view/side12_0059.jpg
- front_view/side12_0060.jpg
- front_view/side12_0061.jpg
- front_view/side12_0062.jpg
- front_view/side12_0063.jpg
- front_view/side12_0064.jpg
- front_view/side12_0065.jpg
- front_view/side12_0066.jpg
- front_view/side12_0067.jpg
- front_view/side12_0068.jpg
- front_view/side12_0069.jpg
- front_view/side12_0070.jpg
- front_view/side12_0071.jpg
- front_view/side12_0072.jpg
- front_view/side12_0073.jpg
- front_view/side12_0074.jpg
- front_view/side12_0075.jpg
- front_view/side12_0076.jpg
- front_view/side12_0077.jpg
- front_view/side12_0078.jpg
- front_view/side12_0079.jpg
- front_view/side12_0080.jpg
- front_view/side12_0081.jpg
- front_view/side12_0082.jpg
- front_view/side12_0083.jpg
- front_view/side12_0084.jpg
- front_view/side12_0085.jpg
- front_view/side12_0086.jpg
- front_view/side12_0087.jpg
- front_view/side12_0088.jpg
- front_view/side12_0089.jpg
- front_view/side12_0090.jpg
- front_view/side12_0091.jpg
- front_view/side12_0092.jpg
- front_view/side12_0093.jpg
- front_view/side12_0094.jpg
- front_view/side12_0095.jpg
- front_view/side12_0117.jpg
- front_view/side12_0118.jpg
- front_view/side12_0119.jpg
- front_view/side12_0120.jpg
- front_view/side12_0121.jpg
- front_view/side12_0122.jpg
- front_view/side12_0123.jpg
- front_view/side12_0124.jpg
- front_view/side12_0125.jpg
- front_view/side12_0126.jpg
- front_view/side12_0127.jpg
- front_view/side12_0128.jpg
- front_view/side12_0129.jpg
- front_view/side12_0130.jpg
- front_view/side12_0131.jpg
- front_view/side12_0132.jpg
- front_view/side12_0133.jpg
- front_view/side12_0134.jpg
- front_view/side12_0135.jpg
- front_view/side12_0136.jpg
- front_view/side12_0137.jpg
- front_view/side12_0138.jpg
- front_view/side12_0139.jpg
- front_view/side12_0140.jpg
- front_view/side12_0141.jpg
- front_view/side12_0142.jpg
- front_view/side12_0143.jpg
- front_view/side12_0144.jpg
- front_view/side12_0145.jpg
- front_view/side12_0146.jpg
- front_view/side12_0147.jpg
- front_view/side12_0148.jpg
- front_view/side12_0149.jpg
- front_view/side12_0150.jpg
- front_view/side12_0151.jpg
- front_view/side12_0152.jpg
- front_view/side12_0153.jpg
- front_view/side12_0154.jpg
- front_view/side12_0155.jpg
- front_view/side12_0156.jpg
- front_view/side12_0157.jpg
- front_view/side12_0158.jpg
- front_view/side12_0159.jpg
- front_view/side12_0160.jpg
- front_view/side12_0161.jpg
- front_view/side12_0162.jpg
- front_view/side12_0163.jpg
- front_view/side12_0164.jpg
- front_view/side12_0165.jpg
- front_view/side12_0166.jpg
- front_view/side12_0167.jpg
- front_view/side12_0168.jpg
- front_view/side12_0169.jpg
- front_view/side12_0170.jpg
- front_view/side12_0171.jpg
- front_view/side12_0172.jpg
- front_view/side12_0173.jpg
- front_view/side12_0174.jpg
- front_view/side12_0175.jpg
- front_view/side12_0176.jpg
- front_view/side12_0177.jpg
- front_view/side12_0178.jpg
- front_view/side12_0179.jpg
- front_view/side12_0180.jpg
- front_view/side12_0181.jpg
- front_view/side12_0182.jpg
- front_view/side12_0183.jpg
- front_view/side12_0184.jpg
- front_view/side12_0185.jpg
- front_view/side12_0186.jpg
- front_view/side12_0187.jpg
- front_view/side12_0188.jpg
- front_view/side12_0189.jpg
- front_view/side12_0190.jpg
- front_view/side12_0191.jpg
- front_view/side12_0192.jpg
- front_view/side12_0193.jpg
- front_view/side12_0194.jpg
- front_view/side12_0195.jpg
- front_view/side12_0196.jpg
- front_view/side12_0197.jpg
- front_view/side12_0198.jpg
- front_view/side12_0199.jpg
- front_view/side12_0200.jpg
- front_view/side12_0201.jpg
- front_view/side12_0202.jpg
- front_view/side12_0203.jpg
- front_view/side12_0204.jpg
- front_view/side12_0205.jpg
- front_view/side12_0206.jpg
- front_view/side12_0207.jpg
- front_view/side12_0208.jpg
- front_view/side12_0209.jpg
- front_view/side12_0210.jpg
- front_view/side12_0211.jpg
- front_view/side12_0212.jpg
- front_view/side12_0213.jpg
- front_view/side12_0214.jpg
- front_view/side12_0215.jpg
- front_view/side12_0216.jpg
- front_view/side12_0217.jpg
- front_view/side12_0218.jpg
- front_view/side12_0219.jpg
- front_view/side12_0220.jpg
- front_view/side12_0221.jpg
- front_view/side12_0222.jpg
- front_view/side12_0223.jpg
- front_view/side12_0224.jpg
- front_view/side12_0225.jpg
- front_view/side12_0226.jpg
- front_view/side12_0227.jpg
- front_view/side12_0228.jpg
- front_view/side12_0229.jpg
- front_view/side12_0230.jpg
- front_view/side12_0231.jpg
- front_view/side12_0232.jpg
- front_view/side12_0233.jpg
- front_view/side12_0234.jpg
- front_view/side12_0235.jpg
- front_view/side12_0236.jpg
- front_view/side12_0237.jpg
- front_view/side12_0238.jpg
- front_view/side12_0239.jpg
- front_view/side12_0240.jpg
- front_view/side12_0241.jpg
- front_view/side12_0242.jpg
- front_view/side12_0243.jpg
- front_view/side12_0244.jpg
- front_view/side12_0245.jpg
- front_view/side12_0246.jpg
- front_view/side12_0247.jpg
- front_view/side12_0248.jpg
- front_view/side12_0249.jpg
- front_view/side12_0250.jpg
- front_view/side12_0251.jpg
- front_view/side12_0252.jpg
- front_view/side12_0253.jpg
- front_view/side12_0254.jpg
- front_view/side12_0255.jpg
- front_view/side12_0256.jpg
- front_view/side12_0257.jpg
- front_view/side12_0258.jpg
- front_view/side12_0259.jpg
- front_view/side12_0260.jpg
- front_view/side12_0261.jpg
- front_view/side12_0262.jpg
- front_view/side12_0263.jpg
- front_view/side12_0264.jpg
- front_view/side12_0265.jpg
- front_view/side12_0266.jpg
- front_view/side12_0267.jpg
- front_view/side12_0268.jpg
- front_view/side12_0269.jpg
- front_view/side12_0270.jpg
- front_view/side12_0271.jpg
- front_view/side12_0272.jpg
- front_view/side12_0273.jpg
- front_view/side12_0274.jpg
- front_view/side12_0275.jpg
- front_view/side12_0276.jpg
- front_view/side12_0277.jpg
- front_view/side12_0278.jpg
- front_view/side12_0279.jpg
- front_view/side12_0280.jpg
- front_view/side12_0281.jpg
- front_view/side12_0282.jpg
- front_view/side12_0283.jpg
- front_view/side12_0284.jpg
- front_view/side12_0285.jpg
- front_view/side12_0286.jpg
- front_view/side12_0287.jpg
- front_view/side12_0288.jpg
- front_view/side12_0289.jpg
- front_view/side12_0290.jpg
- front_view/side12_0291.jpg
- front_view/side12_0292.jpg
- front_view/side12_0293.jpg
- front_view/side12_0294.jpg
- front_view/side12_0295.jpg
- front_view/side12_0296.jpg
- front_view/side12_0297.jpg
- front_view/side12_0298.jpg
- front_view/side12_0299.jpg
- front_view/side12_0300.jpg
- front_view/side12_0301.jpg
- front_view/side12_0302.jpg
- front_view/side12_0303.jpg
- front_view/side12_0304.jpg
- front_view/side12_0305.jpg
- front_view/side12_0306.jpg
- front_view/side12_0307.jpg
- front_view/side12_0308.jpg
- front_view/side12_0309.jpg
- front_view/side12_0310.jpg
- front_view/side12_0311.jpg
- front_view/side12_0312.jpg
- front_view/side12_0313.jpg
- front_view/side12_0314.jpg
- front_view/side12_0315.jpg
- front_view/side12_0316.jpg
- front_view/side12_0317.jpg
- front_view/side12_0318.jpg
- front_view/side12_0319.jpg
- front_view/side12_0320.jpg
[truncated: 370 more entries]
