# Supplementary material for: TRiP: Tracking Rhythms in Plants, an automated leaf movement analysis program for circadian period estimation
Source: Plant Methods. 2015 May 3;11:33. doi: 10.1186/s13007-015-0075-5 (PMC4445800; doi:10.1186/s13007-015-0075-5)
Supplement: Additional file 21 — Col-0 Top View Images for 3-D Model. First half of images of Col-0 captured every 10 min for 5 days from the top view for the 3-D CG model. Table S2 lists the images used as key frames in the model. [file 13007_2015_75_MOESM21_ESM.zip]

Archive with 695 entries (692 files):
- top_view_1/
- top_view_1/.DS_Store
- __MACOSX/
- __MACOSX/top_view_1/
- __MACOSX/top_view_1/._.DS_Store
- top_view_1/top_0001.jpg
- __MACOSX/top_view_1/._top_0001.jpg
- top_view_1/top_0002.jpg
- __MACOSX/top_view_1/._top_0002.jpg
- top_view_1/top_0003.jpg
- __MACOSX/top_view_1/._top_0003.jpg
- top_view_1/top_0004.jpg
- __MACOSX/top_view_1/._top_0004.jpg
- top_view_1/top_0005.jpg
- __MACOSX/top_view_1/._top_0005.jpg
- top_view_1/top_0006.jpg
- __MACOSX/top_view_1/._top_0006.jpg
- top_view_1/top_0007.jpg
- __MACOSX/top_view_1/._top_0007.jpg
- top_view_1/top_0008.jpg
- __MACOSX/top_view_1/._top_0008.jpg
- top_view_1/top_0009.jpg
- __MACOSX/top_view_1/._top_0009.jpg
- top_view_1/top_0010.jpg
- __MACOSX/top_view_1/._top_0010.jpg
- top_view_1/top_0011.jpg
- __MACOSX/top_view_1/._top_0011.jpg
- top_view_1/top_0012.jpg
- __MACOSX/top_view_1/._top_0012.jpg
- top_view_1/top_0013.jpg
- __MACOSX/top_view_1/._top_0013.jpg
- top_view_1/top_0014.jpg
- __MACOSX/top_view_1/._top_0014.jpg
- top_view_1/top_0015.jpg
- __MACOSX/top_view_1/._top_0015.jpg
- top_view_1/top_0016.jpg
- __MACOSX/top_view_1/._top_0016.jpg
- top_view_1/top_0017.jpg
- __MACOSX/top_view_1/._top_0017.jpg
- top_view_1/top_0018.jpg
- __MACOSX/top_view_1/._top_0018.jpg
- top_view_1/top_0019.jpg
- __MACOSX/top_view_1/._top_0019.jpg
- top_view_1/top_0020.jpg
- __MACOSX/top_view_1/._top_0020.jpg
- top_view_1/top_0021.jpg
- __MACOSX/top_view_1/._top_0021.jpg
- top_view_1/top_0022.jpg
- __MACOSX/top_view_1/._top_0022.jpg
- top_view_1/top_0023.jpg
- __MACOSX/top_view_1/._top_0023.jpg
- top_view_1/top_0024.jpg
- __MACOSX/top_view_1/._top_0024.jpg
- top_view_1/top_0025.jpg
- __MACOSX/top_view_1/._top_0025.jpg
- top_view_1/top_0026.jpg
- __MACOSX/top_view_1/._top_0026.jpg
- top_view_1/top_0027.jpg
- __MACOSX/top_view_1/._top_0027.jpg
- top_view_1/top_0028.jpg
- __MACOSX/top_view_1/._top_0028.jpg
- top_view_1/top_0029.jpg
- __MACOSX/top_view_1/._top_0029.jpg
- top_view_1/top_0030.jpg
- __MACOSX/top_view_1/._top_0030.jpg
- top_view_1/top_0031.jpg
- __MACOSX/top_view_1/._top_0031.jpg
- top_view_1/top_0032.jpg
- __MACOSX/top_view_1/._top_0032.jpg
- top_view_1/top_0033.jpg
- __MACOSX/top_view_1/._top_0033.jpg
- top_view_1/top_0034.jpg
- __MACOSX/top_view_1/._top_0034.jpg
- top_view_1/top_0035.jpg
- __MACOSX/top_view_1/._top_0035.jpg
- top_view_1/top_0036.jpg
- __MACOSX/top_view_1/._top_0036.jpg
- top_view_1/top_0037.jpg
- __MACOSX/top_view_1/._top_0037.jpg
- top_view_1/top_0038.jpg
- __MACOSX/top_view_1/._top_0038.jpg
- top_view_1/top_0039.jpg
- __MACOSX/top_view_1/._top_0039.jpg
- top_view_1/top_0040.jpg
- __MACOSX/top_view_1/._top_0040.jpg
- top_view_1/top_0041.jpg
- __MACOSX/top_view_1/._top_0041.jpg
- top_view_1/top_0042.jpg
- __MACOSX/top_view_1/._top_0042.jpg
- top_view_1/top_0043.jpg
- __MACOSX/top_view_1/._top_0043.jpg
- top_view_1/top_0044.jpg
- __MACOSX/top_view_1/._top_0044.jpg
- top_view_1/top_0045.jpg
- __MACOSX/top_view_1/._top_0045.jpg
- top_view_1/top_0046.jpg
- __MACOSX/top_view_1/._top_0046.jpg
- top_view_1/top_0047.jpg
- __MACOSX/top_view_1/._top_0047.jpg
- top_view_1/top_0048.jpg
- __MACOSX/top_view_1/._top_0048.jpg
- top_view_1/top_0049.jpg
- __MACOSX/top_view_1/._top_0049.jpg
- top_view_1/top_0050.jpg
- __MACOSX/top_view_1/._top_0050.jpg
- top_view_1/top_0051.jpg
- __MACOSX/top_view_1/._top_0051.jpg
- top_view_1/top_0052.jpg
- __MACOSX/top_view_1/._top_0052.jpg
- top_view_1/top_0053.jpg
- __MACOSX/top_view_1/._top_0053.jpg
- top_view_1/top_0054.jpg
- __MACOSX/top_view_1/._top_0054.jpg
- top_view_1/top_0055.jpg
- __MACOSX/top_view_1/._top_0055.jpg
- top_view_1/top_0056.jpg
- __MACOSX/top_view_1/._top_0056.jpg
- top_view_1/top_0057.jpg
- __MACOSX/top_view_1/._top_0057.jpg
- top_view_1/top_0058.jpg
- __MACOSX/top_view_1/._top_0058.jpg
- top_view_1/top_0059.jpg
- __MACOSX/top_view_1/._top_0059.jpg
- top_view_1/top_0060.jpg
- __MACOSX/top_view_1/._top_0060.jpg
- top_view_1/top_0061.jpg
- __MACOSX/top_view_1/._top_0061.jpg
- top_view_1/top_0062.jpg
- __MACOSX/top_view_1/._top_0062.jpg
- top_view_1/top_0063.jpg
- __MACOSX/top_view_1/._top_0063.jpg
- top_view_1/top_0064.jpg
- __MACOSX/top_view_1/._top_0064.jpg
- top_view_1/top_0065.jpg
- __MACOSX/top_view_1/._top_0065.jpg
- top_view_1/top_0066.jpg
- __MACOSX/top_view_1/._top_0066.jpg
- top_view_1/top_0067.jpg
- __MACOSX/top_view_1/._top_0067.jpg
- top_view_1/top_0068.jpg
- __MACOSX/top_view_1/._top_0068.jpg
- top_view_1/top_0069.jpg
- __MACOSX/top_view_1/._top_0069.jpg
- top_view_1/top_0070.jpg
- __MACOSX/top_view_1/._top_0070.jpg
- top_view_1/top_0071.jpg
- __MACOSX/top_view_1/._top_0071.jpg
- top_view_1/top_0072.jpg
- __MACOSX/top_view_1/._top_0072.jpg
- top_view_1/top_0073.jpg
- __MACOSX/top_view_1/._top_0073.jpg
- top_view_1/top_0074.jpg
- __MACOSX/top_view_1/._top_0074.jpg
- top_view_1/top_0075.jpg
- __MACOSX/top_view_1/._top_0075.jpg
- top_view_1/top_0076.jpg
- __MACOSX/top_view_1/._top_0076.jpg
- top_view_1/top_0077.jpg
- __MACOSX/top_view_1/._top_0077.jpg
- top_view_1/top_0078.jpg
- __MACOSX/top_view_1/._top_0078.jpg
- top_view_1/top_0079.jpg
- __MACOSX/top_view_1/._top_0079.jpg
- top_view_1/top_0080.jpg
- __MACOSX/top_view_1/._top_0080.jpg
- top_view_1/top_0081.jpg
- __MACOSX/top_view_1/._top_0081.jpg
- top_view_1/top_0082.jpg
- __MACOSX/top_view_1/._top_0082.jpg
- top_view_1/top_0083.jpg
- __MACOSX/top_view_1/._top_0083.jpg
- top_view_1/top_0084.jpg
- __MACOSX/top_view_1/._top_0084.jpg
- top_view_1/top_0085.jpg
- __MACOSX/top_view_1/._top_0085.jpg
- top_view_1/top_0086.jpg
- __MACOSX/top_view_1/._top_0086.jpg
- top_view_1/top_0087.jpg
- __MACOSX/top_view_1/._top_0087.jpg
- top_view_1/top_0088.jpg
- __MACOSX/top_view_1/._top_0088.jpg
- top_view_1/top_0089.jpg
- __MACOSX/top_view_1/._top_0089.jpg
- top_view_1/top_0090.jpg
- __MACOSX/top_view_1/._top_0090.jpg
- top_view_1/top_0091.jpg
- __MACOSX/top_view_1/._top_0091.jpg
- top_view_1/top_0092.jpg
- __MACOSX/top_view_1/._top_0092.jpg
- top_view_1/top_0093.jpg
- __MACOSX/top_view_1/._top_0093.jpg
- top_view_1/top_0094.jpg
- __MACOSX/top_view_1/._top_0094.jpg
- top_view_1/top_0095.jpg
- __MACOSX/top_view_1/._top_0095.jpg
- top_view_1/top_0096.jpg
- __MACOSX/top_view_1/._top_0096.jpg
- top_view_1/top_0097.jpg
- __MACOSX/top_view_1/._top_0097.jpg
- top_view_1/top_0098.jpg
- __MACOSX/top_view_1/._top_0098.jpg
- top_view_1/top_0099.jpg
- __MACOSX/top_view_1/._top_0099.jpg
- top_view_1/top_0100.jpg
- __MACOSX/top_view_1/._top_0100.jpg
- top_view_1/top_0101.jpg
- __MACOSX/top_view_1/._top_0101.jpg
- top_view_1/top_0102.jpg
- __MACOSX/top_view_1/._top_0102.jpg
- top_view_1/top_0103.jpg
- __MACOSX/top_view_1/._top_0103.jpg
- top_view_1/top_0104.jpg
- __MACOSX/top_view_1/._top_0104.jpg
- top_view_1/top_0105.jpg
- __MACOSX/top_view_1/._top_0105.jpg
- top_view_1/top_0106.jpg
- __MACOSX/top_view_1/._top_0106.jpg
- top_view_1/top_0107.jpg
- __MACOSX/top_view_1/._top_0107.jpg
- top_view_1/top_0108.jpg
- __MACOSX/top_view_1/._top_0108.jpg
- top_view_1/top_0109.jpg
- __MACOSX/top_view_1/._top_0109.jpg
- top_view_1/top_0110.jpg
- __MACOSX/top_view_1/._top_0110.jpg
- top_view_1/top_0111.jpg
- __MACOSX/top_view_1/._top_0111.jpg
- top_view_1/top_0112.jpg
- __MACOSX/top_view_1/._top_0112.jpg
- top_view_1/top_0113.jpg
- __MACOSX/top_view_1/._top_0113.jpg
- top_view_1/top_0114.jpg
- __MACOSX/top_view_1/._top_0114.jpg
- top_view_1/top_0115.jpg
- __MACOSX/top_view_1/._top_0115.jpg
- top_view_1/top_0116.jpg
- __MACOSX/top_view_1/._top_0116.jpg
- top_view_1/top_0117.jpg
- __MACOSX/top_view_1/._top_0117.jpg
- top_view_1/top_0118.jpg
- __MACOSX/top_view_1/._top_0118.jpg
- top_view_1/top_0119.jpg
- __MACOSX/top_view_1/._top_0119.jpg
- top_view_1/top_0120.jpg
- __MACOSX/top_view_1/._top_0120.jpg
- top_view_1/top_0121.jpg
- __MACOSX/top_view_1/._top_0121.jpg
- top_view_1/top_0122.jpg
- __MACOSX/top_view_1/._top_0122.jpg
- top_view_1/top_0123.jpg
- __MACOSX/top_view_1/._top_0123.jpg
- top_view_1/top_0124.jpg
- __MACOSX/top_view_1/._top_0124.jpg
- top_view_1/top_0125.jpg
- __MACOSX/top_view_1/._top_0125.jpg
- top_view_1/top_0126.jpg
- __MACOSX/top_view_1/._top_0126.jpg
- top_view_1/top_0127.jpg
- __MACOSX/top_view_1/._top_0127.jpg
- top_view_1/top_0128.jpg
- __MACOSX/top_view_1/._top_0128.jpg
- top_view_1/top_0129.jpg
- __MACOSX/top_view_1/._top_0129.jpg
- top_view_1/top_0130.jpg
- __MACOSX/top_view_1/._top_0130.jpg
- top_view_1/top_0131.jpg
- __MACOSX/top_view_1/._top_0131.jpg
- top_view_1/top_0132.jpg
- __MACOSX/top_view_1/._top_0132.jpg
- top_view_1/top_0133.jpg
- __MACOSX/top_view_1/._top_0133.jpg
- top_view_1/top_0134.jpg
- __MACOSX/top_view_1/._top_0134.jpg
- top_view_1/top_0135.jpg
- __MACOSX/top_view_1/._top_0135.jpg
- top_view_1/top_0136.jpg
- __MACOSX/top_view_1/._top_0136.jpg
- top_view_1/top_0137.jpg
- __MACOSX/top_view_1/._top_0137.jpg
- top_view_1/top_0138.jpg
- __MACOSX/top_view_1/._top_0138.jpg
- top_view_1/top_0139.jpg
- __MACOSX/top_view_1/._top_0139.jpg
- top_view_1/top_0140.jpg
- __MACOSX/top_view_1/._top_0140.jpg
- top_view_1/top_0141.jpg
- __MACOSX/top_view_1/._top_0141.jpg
- top_view_1/top_0142.jpg
- __MACOSX/top_view_1/._top_0142.jpg
- top_view_1/top_0143.jpg
- __MACOSX/top_view_1/._top_0143.jpg
- top_view_1/top_0144.jpg
- __MACOSX/top_view_1/._top_0144.jpg
- top_view_1/top_0145.jpg
- __MACOSX/top_view_1/._top_0145.jpg
- top_view_1/top_0146.jpg
- __MACOSX/top_view_1/._top_0146.jpg
- top_view_1/top_0147.jpg
- __MACOSX/top_view_1/._top_0147.jpg
- top_view_1/top_0148.jpg
[truncated: 395 more entries]
