# Supplementary material for: TRiP: Tracking Rhythms in Plants, an automated leaf movement analysis program for circadian period estimation
Source: Plant Methods. 2015 May 3;11:33. doi: 10.1186/s13007-015-0075-5 (PMC4445800; doi:10.1186/s13007-015-0075-5)
Supplement: Additional file 22 — Col-0 Top View Images for 3-D Model. Second half of images of Col-0 captured every 10 min for 5 days from the top view for the 3-D CG model. Table S2 lists the images used as key frames in the model. [file 13007_2015_75_MOESM22_ESM.zip]

Archive with 693 entries (690 files):
- top_view_2/
- top_view_2/top_0346.jpg
- __MACOSX/
- __MACOSX/top_view_2/
- __MACOSX/top_view_2/._top_0346.jpg
- top_view_2/top_0347.jpg
- __MACOSX/top_view_2/._top_0347.jpg
- top_view_2/top_0348.jpg
- __MACOSX/top_view_2/._top_0348.jpg
- top_view_2/top_0349.jpg
- __MACOSX/top_view_2/._top_0349.jpg
- top_view_2/top_0350.jpg
- __MACOSX/top_view_2/._top_0350.jpg
- top_view_2/top_0351.jpg
- __MACOSX/top_view_2/._top_0351.jpg
- top_view_2/top_0352.jpg
- __MACOSX/top_view_2/._top_0352.jpg
- top_view_2/top_0353.jpg
- __MACOSX/top_view_2/._top_0353.jpg
- top_view_2/top_0354.jpg
- __MACOSX/top_view_2/._top_0354.jpg
- top_view_2/top_0355.jpg
- __MACOSX/top_view_2/._top_0355.jpg
- top_view_2/top_0356.jpg
- __MACOSX/top_view_2/._top_0356.jpg
- top_view_2/top_0357.jpg
- __MACOSX/top_view_2/._top_0357.jpg
- top_view_2/top_0358.jpg
- __MACOSX/top_view_2/._top_0358.jpg
- top_view_2/top_0359.jpg
- __MACOSX/top_view_2/._top_0359.jpg
- top_view_2/top_0360.jpg
- __MACOSX/top_view_2/._top_0360.jpg
- top_view_2/top_0361.jpg
- __MACOSX/top_view_2/._top_0361.jpg
- top_view_2/top_0362.jpg
- __MACOSX/top_view_2/._top_0362.jpg
- top_view_2/top_0363.jpg
- __MACOSX/top_view_2/._top_0363.jpg
- top_view_2/top_0364.jpg
- __MACOSX/top_view_2/._top_0364.jpg
- top_view_2/top_0365.jpg
- __MACOSX/top_view_2/._top_0365.jpg
- top_view_2/top_0366.jpg
- __MACOSX/top_view_2/._top_0366.jpg
- top_view_2/top_0367.jpg
- __MACOSX/top_view_2/._top_0367.jpg
- top_view_2/top_0368.jpg
- __MACOSX/top_view_2/._top_0368.jpg
- top_view_2/top_0369.jpg
- __MACOSX/top_view_2/._top_0369.jpg
- top_view_2/top_0370.jpg
- __MACOSX/top_view_2/._top_0370.jpg
- top_view_2/top_0371.jpg
- __MACOSX/top_view_2/._top_0371.jpg
- top_view_2/top_0372.jpg
- __MACOSX/top_view_2/._top_0372.jpg
- top_view_2/top_0373.jpg
- __MACOSX/top_view_2/._top_0373.jpg
- top_view_2/top_0374.jpg
- __MACOSX/top_view_2/._top_0374.jpg
- top_view_2/top_0375.jpg
- __MACOSX/top_view_2/._top_0375.jpg
- top_view_2/top_0376.jpg
- __MACOSX/top_view_2/._top_0376.jpg
- top_view_2/top_0377.jpg
- __MACOSX/top_view_2/._top_0377.jpg
- top_view_2/top_0378.jpg
- __MACOSX/top_view_2/._top_0378.jpg
- top_view_2/top_0379.jpg
- __MACOSX/top_view_2/._top_0379.jpg
- top_view_2/top_0380.jpg
- __MACOSX/top_view_2/._top_0380.jpg
- top_view_2/top_0381.jpg
- __MACOSX/top_view_2/._top_0381.jpg
- top_view_2/top_0382.jpg
- __MACOSX/top_view_2/._top_0382.jpg
- top_view_2/top_0383.jpg
- __MACOSX/top_view_2/._top_0383.jpg
- top_view_2/top_0384.jpg
- __MACOSX/top_view_2/._top_0384.jpg
- top_view_2/top_0385.jpg
- __MACOSX/top_view_2/._top_0385.jpg
- top_view_2/top_0386.jpg
- __MACOSX/top_view_2/._top_0386.jpg
- top_view_2/top_0387.jpg
- __MACOSX/top_view_2/._top_0387.jpg
- top_view_2/top_0388.jpg
- __MACOSX/top_view_2/._top_0388.jpg
- top_view_2/top_0389.jpg
- __MACOSX/top_view_2/._top_0389.jpg
- top_view_2/top_0390.jpg
- __MACOSX/top_view_2/._top_0390.jpg
- top_view_2/top_0391.jpg
- __MACOSX/top_view_2/._top_0391.jpg
- top_view_2/top_0392.jpg
- __MACOSX/top_view_2/._top_0392.jpg
- top_view_2/top_0393.jpg
- __MACOSX/top_view_2/._top_0393.jpg
- top_view_2/top_0394.jpg
- __MACOSX/top_view_2/._top_0394.jpg
- top_view_2/top_0395.jpg
- __MACOSX/top_view_2/._top_0395.jpg
- top_view_2/top_0396.jpg
- __MACOSX/top_view_2/._top_0396.jpg
- top_view_2/top_0397.jpg
- __MACOSX/top_view_2/._top_0397.jpg
- top_view_2/top_0398.jpg
- __MACOSX/top_view_2/._top_0398.jpg
- top_view_2/top_0399.jpg
- __MACOSX/top_view_2/._top_0399.jpg
- top_view_2/top_0400.jpg
- __MACOSX/top_view_2/._top_0400.jpg
- top_view_2/top_0401.jpg
- __MACOSX/top_view_2/._top_0401.jpg
- top_view_2/top_0402.jpg
- __MACOSX/top_view_2/._top_0402.jpg
- top_view_2/top_0403.jpg
- __MACOSX/top_view_2/._top_0403.jpg
- top_view_2/top_0404.jpg
- __MACOSX/top_view_2/._top_0404.jpg
- top_view_2/top_0405.jpg
- __MACOSX/top_view_2/._top_0405.jpg
- top_view_2/top_0406.jpg
- __MACOSX/top_view_2/._top_0406.jpg
- top_view_2/top_0407.jpg
- __MACOSX/top_view_2/._top_0407.jpg
- top_view_2/top_0408.jpg
- __MACOSX/top_view_2/._top_0408.jpg
- top_view_2/top_0409.jpg
- __MACOSX/top_view_2/._top_0409.jpg
- top_view_2/top_0410.jpg
- __MACOSX/top_view_2/._top_0410.jpg
- top_view_2/top_0411.jpg
- __MACOSX/top_view_2/._top_0411.jpg
- top_view_2/top_0412.jpg
- __MACOSX/top_view_2/._top_0412.jpg
- top_view_2/top_0413.jpg
- __MACOSX/top_view_2/._top_0413.jpg
- top_view_2/top_0414.jpg
- __MACOSX/top_view_2/._top_0414.jpg
- top_view_2/top_0415.jpg
- __MACOSX/top_view_2/._top_0415.jpg
- top_view_2/top_0416.jpg
- __MACOSX/top_view_2/._top_0416.jpg
- top_view_2/top_0417.jpg
- __MACOSX/top_view_2/._top_0417.jpg
- top_view_2/top_0418.jpg
- __MACOSX/top_view_2/._top_0418.jpg
- top_view_2/top_0419.jpg
- __MACOSX/top_view_2/._top_0419.jpg
- top_view_2/top_0420.jpg
- __MACOSX/top_view_2/._top_0420.jpg
- top_view_2/top_0421.jpg
- __MACOSX/top_view_2/._top_0421.jpg
- top_view_2/top_0422.jpg
- __MACOSX/top_view_2/._top_0422.jpg
- top_view_2/top_0423.jpg
- __MACOSX/top_view_2/._top_0423.jpg
- top_view_2/top_0424.jpg
- __MACOSX/top_view_2/._top_0424.jpg
- top_view_2/top_0425.jpg
- __MACOSX/top_view_2/._top_0425.jpg
- top_view_2/top_0426.jpg
- __MACOSX/top_view_2/._top_0426.jpg
- top_view_2/top_0427.jpg
- __MACOSX/top_view_2/._top_0427.jpg
- top_view_2/top_0428.jpg
- __MACOSX/top_view_2/._top_0428.jpg
- top_view_2/top_0429.jpg
- __MACOSX/top_view_2/._top_0429.jpg
- top_view_2/top_0430.jpg
- __MACOSX/top_view_2/._top_0430.jpg
- top_view_2/top_0431.jpg
- __MACOSX/top_view_2/._top_0431.jpg
- top_view_2/top_0432.jpg
- __MACOSX/top_view_2/._top_0432.jpg
- top_view_2/top_0433.jpg
- __MACOSX/top_view_2/._top_0433.jpg
- top_view_2/top_0434.jpg
- __MACOSX/top_view_2/._top_0434.jpg
- top_view_2/top_0435.jpg
- __MACOSX/top_view_2/._top_0435.jpg
- top_view_2/top_0436.jpg
- __MACOSX/top_view_2/._top_0436.jpg
- top_view_2/top_0437.jpg
- __MACOSX/top_view_2/._top_0437.jpg
- top_view_2/top_0438.jpg
- __MACOSX/top_view_2/._top_0438.jpg
- top_view_2/top_0439.jpg
- __MACOSX/top_view_2/._top_0439.jpg
- top_view_2/top_0440.jpg
- __MACOSX/top_view_2/._top_0440.jpg
- top_view_2/top_0441.jpg
- __MACOSX/top_view_2/._top_0441.jpg
- top_view_2/top_0442.jpg
- __MACOSX/top_view_2/._top_0442.jpg
- top_view_2/top_0443.jpg
- __MACOSX/top_view_2/._top_0443.jpg
- top_view_2/top_0444.jpg
- __MACOSX/top_view_2/._top_0444.jpg
- top_view_2/top_0445.jpg
- __MACOSX/top_view_2/._top_0445.jpg
- top_view_2/top_0446.jpg
- __MACOSX/top_view_2/._top_0446.jpg
- top_view_2/top_0447.jpg
- __MACOSX/top_view_2/._top_0447.jpg
- top_view_2/top_0448.jpg
- __MACOSX/top_view_2/._top_0448.jpg
- top_view_2/top_0449.jpg
- __MACOSX/top_view_2/._top_0449.jpg
- top_view_2/top_0450.jpg
- __MACOSX/top_view_2/._top_0450.jpg
- top_view_2/top_0451.jpg
- __MACOSX/top_view_2/._top_0451.jpg
- top_view_2/top_0452.jpg
- __MACOSX/top_view_2/._top_0452.jpg
- top_view_2/top_0453.jpg
- __MACOSX/top_view_2/._top_0453.jpg
- top_view_2/top_0454.jpg
- __MACOSX/top_view_2/._top_0454.jpg
- top_view_2/top_0455.jpg
- __MACOSX/top_view_2/._top_0455.jpg
- top_view_2/top_0456.jpg
- __MACOSX/top_view_2/._top_0456.jpg
- top_view_2/top_0457.jpg
- __MACOSX/top_view_2/._top_0457.jpg
- top_view_2/top_0458.jpg
- __MACOSX/top_view_2/._top_0458.jpg
- top_view_2/top_0459.jpg
- __MACOSX/top_view_2/._top_0459.jpg
- top_view_2/top_0460.jpg
- __MACOSX/top_view_2/._top_0460.jpg
- top_view_2/top_0461.jpg
- __MACOSX/top_view_2/._top_0461.jpg
- top_view_2/top_0462.jpg
- __MACOSX/top_view_2/._top_0462.jpg
- top_view_2/top_0463.jpg
- __MACOSX/top_view_2/._top_0463.jpg
- top_view_2/top_0464.jpg
- __MACOSX/top_view_2/._top_0464.jpg
- top_view_2/top_0465.jpg
- __MACOSX/top_view_2/._top_0465.jpg
- top_view_2/top_0466.jpg
- __MACOSX/top_view_2/._top_0466.jpg
- top_view_2/top_0467.jpg
- __MACOSX/top_view_2/._top_0467.jpg
- top_view_2/top_0468.jpg
- __MACOSX/top_view_2/._top_0468.jpg
- top_view_2/top_0469.jpg
- __MACOSX/top_view_2/._top_0469.jpg
- top_view_2/top_0470.jpg
- __MACOSX/top_view_2/._top_0470.jpg
- top_view_2/top_0471.jpg
- __MACOSX/top_view_2/._top_0471.jpg
- top_view_2/top_0472.jpg
- __MACOSX/top_view_2/._top_0472.jpg
- top_view_2/top_0473.jpg
- __MACOSX/top_view_2/._top_0473.jpg
- top_view_2/top_0474.jpg
- __MACOSX/top_view_2/._top_0474.jpg
- top_view_2/top_0475.jpg
- __MACOSX/top_view_2/._top_0475.jpg
- top_view_2/top_0476.jpg
- __MACOSX/top_view_2/._top_0476.jpg
- top_view_2/top_0477.jpg
- __MACOSX/top_view_2/._top_0477.jpg
- top_view_2/top_0478.jpg
- __MACOSX/top_view_2/._top_0478.jpg
- top_view_2/top_0479.jpg
- __MACOSX/top_view_2/._top_0479.jpg
- top_view_2/top_0480.jpg
- __MACOSX/top_view_2/._top_0480.jpg
- top_view_2/top_0481.jpg
- __MACOSX/top_view_2/._top_0481.jpg
- top_view_2/top_0482.jpg
- __MACOSX/top_view_2/._top_0482.jpg
- top_view_2/top_0483.jpg
- __MACOSX/top_view_2/._top_0483.jpg
- top_view_2/top_0484.jpg
- __MACOSX/top_view_2/._top_0484.jpg
- top_view_2/top_0485.jpg
- __MACOSX/top_view_2/._top_0485.jpg
- top_view_2/top_0486.jpg
- __MACOSX/top_view_2/._top_0486.jpg
- top_view_2/top_0487.jpg
- __MACOSX/top_view_2/._top_0487.jpg
- top_view_2/top_0488.jpg
- __MACOSX/top_view_2/._top_0488.jpg
- top_view_2/top_0489.jpg
- __MACOSX/top_view_2/._top_0489.jpg
- top_view_2/top_0490.jpg
- __MACOSX/top_view_2/._top_0490.jpg
- top_view_2/top_0491.jpg
- __MACOSX/top_view_2/._top_0491.jpg
- top_view_2/top_0492.jpg
- __MACOSX/top_view_2/._top_0492.jpg
- top_view_2/top_0493.jpg
- __MACOSX/top_view_2/._top_0493.jpg
- top_view_2/top_0494.jpg
[truncated: 393 more entries]
