# Supplementary material for: TRiP: Tracking Rhythms in Plants, an automated leaf movement analysis program for circadian period estimation
Source: Plant Methods. 2015 May 3;11:33. doi: 10.1186/s13007-015-0075-5 (PMC4445800; doi:10.1186/s13007-015-0075-5)
Supplement: Additional file 23 — Table S2. List of the images used as key frames for the 3-D CG model animation. [file 13007_2015_75_MOESM23_ESM.xlsx]

## Sheet: Sheet1
Frame Number	Front view (+x)	Side view (+ z)	Top view (+ y)
1	1	1	1
76	76	76	76
95	94	95	95
100	121	100	100
106	127	127	127
139	160	160	160
200	221	221	221
239	260	260	260
290	311	311	311
338	359	359	359
362	383	383	383
381	402	402	402
394	415	415	415
398	419	419	419
438	459	459	459
485	506	506	506
538	559	559	559
605	626	626	626
667	688	688	688
